# Supplementary material for: FasTag: Automatic text classification of unstructured medical narratives
Source: PLoS One. 2020 Jun 22;15(6):e0234647. doi: 10.1371/journal.pone.0234647 (PMC7307763; doi:10.1371/journal.pone.0234647)
Supplement: S1 Table — Comparison of reviewer and MetaMap term extractions for 19 records. True Positive (TP) = MetaMap correctly matched term to code; False Negative (FN) = MetaMap did not extract a term the experts did; False Positive (FP) = MetaMap matched a term not identified by the expert; Total = Total number of terms matched in that document. (XLSX) [file pone.0234647.s002.xlsx]

## Sheet: Sheet1
S1 Table. NLP (MetaMap) Evaluation.
Record #	True positive	False positive	False negative	Total		Recall	Precision	F1-score
1	29	3	11	43		0.73	0.91	0.81
2	86	23	66	175		0.57	0.79	0.66
3	103	11	103	217		0.5	0.9	0.64
4	208	43	81	332		0.72	0.83	0.77
5	96	18	38	152		0.72	0.84	0.77
6	55	19	20	94		0.73	0.74	0.74
7	127	22	124	273		0.51	0.85	0.64
8	50	16	34	100		0.6	0.76	0.67
9	97	25	79	201		0.55	0.8	0.65
10	66	5	26	97		0.72	0.93	0.81
11	84	28	58	170		0.59	0.75	0.66
12	32	8	26	66		0.55	0.8	0.65
13	112	29	93	234		0.55	0.79	0.65
14	156	27	88	271		0.64	0.85	0.73
15	61	6	14	81		0.81	0.91	0.86
16	124	24	53	201		0.7	0.84	0.76
17	114	37	51	202		0.69	0.75	0.72
18	108	24	47	179		0.7	0.82	0.75
19	126	30	100	256		0.56	0.81	0.66
Weighted averages						0.62	0.82	0.71
Comparison of reviewer and MetaMap332term extractions for 19 records. True Positive (TP) = MetaMap correctly matched term to code; False Negative (FN) = MetaMap did not extract a term the experts did; False334Positive (FP) = MetaMap matched a term not identified by the expert; Total = Total number of terms matched in that document.
