# Supplementary material for: FasTag: Automatic text classification of unstructured medical narratives
Source: PLoS One. 2020 Jun 22;15(6):e0234647. doi: 10.1371/journal.pone.0234647 (PMC7307763; doi:10.1371/journal.pone.0234647)
Supplement: S2 Table — (XLSX) [file pone.0234647.s003.xlsx]

## Sheet: Sheet1
S2 Table. Confusion Matrix for MetaMap Lite evaluation on veterinary data.
	Human selected entities	Human fail to select entities	Total
MetaMap selected entities	29 (true positive)	3 (false positive)	32
MetaMap fail to select entities	11 (false negative)	?? (true negative)	11
Total	40	3	43
