# Supplementary material for: FasTag: Automatic text classification of unstructured medical narratives
Source: PLoS One. 2020 Jun 22;15(6):e0234647. doi: 10.1371/journal.pone.0234647 (PMC7307763; doi:10.1371/journal.pone.0234647)
Supplement: S3 Table — A 2-year old female dog patient with recurrent otitis and allergic dermatitis. Both the narrative (left) and the “MetaMapped” version (right) show that the treatment included prednisone (among other important clinical details). For the purposes of this manuscript, the pet and owner’s name were manually de-identified. (XLSX) [file pone.0234647.s004.xlsx]

## Sheet: Sheet1
S3 Table. Example of free-text and MetaMap-extracted veterinary record.
Free-text clinical narrative	MetaMap-matched clinical terms
[PET_NAME], a 2 year old female spayed Bernese Mountain Dog, presented for evaluation of allergic dermatitis and otitis.	year old female bernese_mountain_dog evaluation allergic_dermatitis otitis.
[PET_NAME] had a history of recurrent UTI's as a puppy, but these problems have resolved.	history recurrent_utis puppy problems.
[PET_NAME] has a 1 year history of recurrent otitis externa and pruritus directed primarily at her feet and ears.	year history recurrent_otitis otitis_externa pruritus feet ears.
The pruritus and otitis problems appear to be more severe during the winter.	pruritus otitis problems more severe winter.
She also has a two month history of recurrent conjunctivitis that first developed after another dog in the house returned from a kennel.	month history recurrent conjunctivitis first dog house.
A 2-year old female dog patient with recurrent otitis and allergic dermatitis. Both the narrative (left) and the MetaMapped version (right) show that the treatment included prednisone (among other important clinical details). For the purposes of this manuscript, the pet and owner’s name were manually de-identified
