# Supplementary material for: FasTag: Automatic text classification of unstructured medical narratives
Source: PLoS One. 2020 Jun 22;15(6):e0234647. doi: 10.1371/journal.pone.0234647 (PMC7307763; doi:10.1371/journal.pone.0234647)
Supplement: S4 Table — Sheet 1: Long Short Term Memory (LSTM) Recurrent Neural Network (RNN) [FasTag]; Sheet 2: Decision Trees (DT); Sheet 3: Random Forests (RF). (XLSX) [file pone.0234647.s005.xlsx]

## Sheet: FasTag F1-scores
S4 Table. Classification performance across categories and methods. Sheet 1: Long Short Term Memory (LSTM) Recurrent Neural Network (RNN) [FasTag].
		MIMIC->MIMIC		CSU->CSU		MIMIC->CSU		CSU->MIMIC		MIMIC+CSU->MIMIC+CSU		MIMIC+CSU->MIMIC		MIMIC+CSU->CSU
Category Name	ICD Category	Full	MetaMap	Full	MetaMap	Full	MetaMap	Full	MetaMap	Full	MetaMap	Full	MetaMap	Full	MetaMap	Support - MIMIC test	Support - CSU test	Support - MIMIC+CSU test
Infectious and parasitic diseases	ICD001-139	0.60789	0.686876	0.536933	0.607046	0.264479	0.279342	0.484625	0.339832	0.583327	0.660384	0.563895	0.643305	0.530309	0.63356	4138	3408	7546
Neoplasms	ICD140-239	0.655669	0.762684	0.905225	0.907346	0.691757	0.752488	0.704791	0.535253	0.868831	0.872227	0.674096	0.7201	0.854342	0.901607	2356	10792	13148
Endocrine, nutritional and metabolic diseases, and immunity disorders	ICD240-279	0.861647	0.859535	0.686332	0.71049	0.327404	0.291839	0.151046	0.313201	0.742297	0.771285	0.68704	0.704467	0.614344	0.707736	9838	5159	14997
Diseases of blood and blood-forming organs	ICD280-289	0.559277	0.558548	0.81259	0.814063	0.229	0.319151	0.295367	0.0781008	0.545606	0.61968	0.370863	0.39019	0.617779	0.824916	5525	3046	8571
Mental disorders	ICD290-319	0.384297	0.587377	0	0	0.0123062	0.0116871	0	0	0.215427	0.413538	0.221879	0.270767	0	0	4742	171	4913
Diseases of the nervous system	ICD320-359	0.498829	0.563259	0.645735	0.701116	0.238322	0.25495	0.0366649	0.406854	0.593973	0.640949	0.580653	0.527215	0.622025	0.707311	4217	2199	6416
Diseases of sense organs	ICD360-389	0.00195503	0	0.806119	0.824506	0	0	0.277749	0.151874	0.711965	0.753569	0.152958	0.395252	0.765703	0.823676	1020	4491	5511
Diseases of the circulatory system	ICD390-459	0.935806	0.936219	0.624972	0.666247	0.199481	0.276687	0.501613	0.7961	0.881966	0.884512	0.869245	0.896924	0.633651	0.674066	11281	2573	13854
Diseases of the respiratory system	ICD460-519	0.709482	0.809641	0.668068	0.707647	0.228681	0.323668	0.366611	0.649489	0.721646	0.755692	0.728527	0.744415	0.630901	0.713719	6910	3336	10246
Diseases of the digestive system	ICD520-579	0.6572	0.768168	0.730087	0.766552	0.397577	0.432053	0	0.350589	0.736749	0.771956	0.6699	0.682454	0.706185	0.770595	5784	6821	12605
Diseases of the genitourinary system	ICD580-629	0.727627	0.754426	0.651362	0.696931	0.296699	0.3397	0	0.187342	0.664549	0.696997	0.583266	0.658164	0.626622	0.69795	6321	2679	9000
Complications of pregnancy, childbirth, and the puerperium	ICD630-679	0	0	0	0.637681	0	0	0.104904	0	0	0.607143	0	0.16	0	0.682927	23	42	65
Diseases of the skin and subcutaneous tissue	ICD680-709	0.0895685	0.199903	0.737282	0.751518	0.00127898	0.00571519	0.0329128	0.0704522	0.658545	0.690543	0.286082	0.283458	0.588329	0.761735	1683	6243	7926
Diseases of the musculoskeletal system and connective tissue	ICD710-739	0.0495663	0.219396	0.708305	0.75153	0.00724113	0.0186353	0	0.183265	0.596246	0.603689	0.315129	0.0656535	0.678802	0.741586	3069	6828	9897
Congenital anomalies	ICD740-759	0.0482897	0.0403226	0.0901564	0.248773	0.00690846	0.0769231	0.308125	0.0106195	0.0888055	0.287958	0.00843882	0.0721063	0.0377003	0.365591	471	1032	1503
Certain conditions originating in the perinatal period	ICD760-779	0.971429	0.953271	0	0	0	0.00702782	0.384395	0	0.786885	0.793893	0.441176	0.94	0	0	52	20	72
Injury and poisoning	ICD800-999	0.600793	0.661153	0.654931	0.678779	0.356409	0.335899	0.17067	0.199543	0.538734	0.562333	0.425877	0.390026	0.633147	0.662864	5744	2962	8706
	Micro F1
	Macro F1	0.491725	0.550634	0.544594	0.615896	0.19162	0.219163	0.224675	0.251324	0.584444	0.669785	0.445825	0.502618	0.502343	0.627638
	Weighted Macro F1	0.645612	0.704974	0.723099	0.753026	0.278028	0.307423	0.227088	0.36302	0.676477	0.714941	0.583675	0.597622	0.668876	0.756246

## Sheet: DT F1-scores
S4 Table. Classification performance across categories and methods. Sheet 2: Decision Trees (DT).
		MIMIC->MIMIC		CSU->CSU		MIMIC->CSU		CSU->MIMIC		MIMIC+CSU->MIMIC+CSU		MIMIC+CSU->MIMIC		MIMIC+CSU->CSU
Category Name	ICD Category	Full	MetaMap	Full	MetaMap	Full	MetaMap	Full	MetaMap	Full	MetaMap	Full	MetaMap	Full	MetaMap	Support - MIMIC test	Support - CSU test	Support - MIMIC+CSU test
Infectious and parasitic diseases	ICD001-139	0.51	0.51	0.41	0.4	0.16	0.21	0.28	0.27	0.46	0.45	0.5	0.51	0.41	0.4	4138	3408	7546
Neoplasms	ICD140-239	0.39	0.4	0.81	0.8	0.3	0.45	0.46	0.5	0.74	0.74	0.4	0.42	0.81	0.81	2356	10792	13148
Endocrine, nutritional and metabolic diseases, and immunity disorders	ICD240-279	0.78	0.77	0.47	0.46	0.32	0.3	0.43	0.32	0.67	0.68	0.77	0.78	0.49	0.49	9838	5159	14997
Diseases of blood and blood-forming organs	ICD280-289	0.59	0.6	0.63	0.62	0.21	0.14	0.17	0.15	0.61	0.6	0.58	0.58	0.63	0.63	5525	3046	8571
Mental disorders	ICD290-319	0.43	0.44	0.05	0.05	0.01	0.01	0.01	0.01	0.43	0.43	0.44	0.44	0.05	0.03	4742	171	4913
Diseases of the nervous system	ICD320-359	0.42	0.41	0.39	0.36	0.16	0.15	0.26	0.24	0.4	0.41	0.39	0.4	0.42	0.44	4217	2199	6416
Diseases of sense organs	ICD360-389	0.09	0.11	0.67	0.66	0.02	0.03	0.13	0.14	0.58	0.57	0.09	0.09	0.67	0.68	1020	4491	5511
Diseases of the circulatory system	ICD390-459	0.89	0.88	0.35	0.35	0.19	0.18	0.38	0.34	0.8	0.8	0.89	0.89	0.41	0.41	11281	2573	13854
Diseases of the respiratory system	ICD460-519	0.66	0.67	0.43	0.4	0.23	0.22	0.43	0.42	0.58	0.59	0.66	0.66	0.47	0.45	6910	3336	10246
Diseases of the digestive system	ICD520-579	0.57	0.58	0.53	0.52	0.35	0.31	0.49	0.41	0.54	0.53	0.53	0.53	0.54	0.53	5784	6821	12605
Diseases of the genitourinary system	ICD580-629	0.64	0.65	0.43	0.43	0.21	0.19	0.27	0.27	0.59	0.59	0.66	0.66	0.45	0.44	6321	2679	9000
Complications of pregnancy, childbirth, and the puerperium	ICD630-679	0.04	0.06	0.09	0.12	0	0	0	0	0.04	0.13	0.07	0	0.07	0.16	23	42	65
Diseases of the skin and subcutaneous tissue	ICD680-709	0.21	0.22	0.58	0.58	0.25	0.09	0.16	0.1	0.51	0.51	0.22	0.2	0.59	0.58	1683	6243	7926
Diseases of the musculoskeletal system and connective tissue	ICD710-739	0.27	0.25	0.56	0.55	0.13	0.21	0.23	0.22	0.48	0.47	0.25	0.26	0.56	0.57	3069	6828	9897
Congenital anomalies	ICD740-759	0.05	0.07	0.16	0.17	0.03	0.04	0.04	0.06	0.15	0.16	0.07	0.06	0.19	0.22	471	1032	1503
Certain conditions originating in the perinatal period	ICD760-779	0.9	0.9	0	0	0.06	0.01	0	0	0.65	0.62	0.83	0.81	0	0	52	20	72
Injury and poisoning	ICD800-999	0.54	0.54	0.41	0.38	0.22	0.2	0.26	0.2	0.52	0.52	0.54	0.54	0.46	0.46	5744	2962	8706
	Micro F1
	Macro F1	0.469412	0.474118	0.41	0.402941	0.167647	0.161176	0.235294	0.214706	0.514706	0.517647	0.464118	0.460588	0.424706	0.429412
	Weighted Macro F1	0.60353	0.604196	0.554799	0.544302	0.224185	0.234017	0.313974	0.277569	0.585954	0.585169	0.598152	0.601141	0.568058	0.56693

## Sheet: RF F1-scores
S4 Table. Classification performance across categories and methods. Sheet 3: Random Forests (RF).
		MIMIC->MIMIC		CSU->CSU		MIMIC->CSU		CSU->MIMIC		MIMIC+CSU->MIMIC+CSU		MIMIC+CSU->MIMIC		MIMIC+CSU->CSU
Category Name	ICD Category	Full	MetaMap	Full	MetaMap	Full	MetaMap	Full	MetaMap	Full	MetaMap	Full	MetaMap	Full	MetaMap	Support - MIMIC test	Support - CSU test	Support - MIMIC+CSU test
Infectious and parasitic diseases	ICD001-139	0.55	0.55	0.44	0.43	0.07	0.09	0.22	0.1	0.5	0.5	0.54	0.55	0.43	0.44	4138	3408	7546
Neoplasms	ICD140-239	0.45	0.45	0.86	0.86	0.53	0.37	0.58	0.58	0.8	0.8	0.47	0.45	0.86	0.86	2356	10792	13148
Endocrine, nutritional and metabolic diseases, and immunity disorders	ICD240-279	0.83	0.83	0.5	0.5	0.34	0.33	0.19	0.13	0.74	0.74	0.83	0.83	0.55	0.53	9838	5159	14997
Diseases of blood and blood-forming organs	ICD280-289	0.66	0.65	0.71	0.71	0.23	0.21	0.06	0.06	0.67	0.67	0.65	0.65	0.72	0.72	5525	3046	8571
Mental disorders	ICD290-319	0.44	0.43	0	0.01	0.02	0.03	0	0	0.4	0.42	0.43	0.43	0	0	4742	171	4913
Diseases of the nervous system	ICD320-359	0.39	0.38	0.45	0.45	0.16	0.13	0.21	0.23	0.41	0.41	0.37	0.37	0.47	0.51	4217	2199	6416
Diseases of sense organs	ICD360-389	0.02	0.02	0.76	0.75	0	0	0.08	0.09	0.67	0.66	0.03	0.02	0.75	0.76	1020	4491	5511
Diseases of the circulatory system	ICD390-459	0.93	0.93	0.36	0.36	0.19	0.18	0.17	0.2	0.86	0.86	0.93	0.93	0.44	0.44	11281	2573	13854
Diseases of the respiratory system	ICD460-519	0.72	0.72	0.48	0.45	0.27	0.24	0.36	0.42	0.66	0.65	0.71	0.71	0.53	0.52	6910	3336	10246
Diseases of the digestive system	ICD520-579	0.62	0.62	0.57	0.56	0.39	0.34	0.36	0.38	0.58	0.57	0.57	0.56	0.58	0.58	5784	6821	12605
Diseases of the genitourinary system	ICD580-629	0.7	0.71	0.5	0.49	0.26	0.27	0.18	0.2	0.64	0.65	0.71	0.71	0.48	0.51	6321	2679	9000
Complications of pregnancy, childbirth, and the puerperium	ICD630-679	0	0.08	0.08	0.12	0	0	0	0	0.03	0.03	0	0	0.04	0.08	23	42	65
Diseases of the skin and subcutaneous tissue	ICD680-709	0.16	0.16	0.65	0.64	0	0	0.11	0.09	0.58	0.57	0.17	0.15	0.66	0.65	1683	6243	7926
Diseases of the musculoskeletal system and connective tissue	ICD710-739	0.18	0.16	0.62	0.61	0.03	0.03	0.15	0.19	0.51	0.5	0.16	0.17	0.63	0.63	3069	6828	9897
Congenital anomalies	ICD740-759	0.04	0.04	0.12	0.09	0	0	0	0.01	0.15	0.15	0.04	0.03	0.2	0.19	471	1032	1503
Certain conditions originating in the perinatal period	ICD760-779	0.97	0.95	0	0	0	0	0	0	0.79	0.78	0.93	0.93	0	0	52	20	72
Injury and poisoning	ICD800-999	0.58	0.56	0.48	0.4	0.3	0.22	0.16	0.06	0.57	0.56	0.56	0.55	0.55	0.53	5744	2962	8706
	Micro F1
	Macro F1	0.484706	0.484706	0.445882	0.437059	0.164118	0.143529	0.166471	0.161176	0.562353	0.56	0.476471	0.472941	0.464118	0.467647
	Weighted Macro F1	0.636831	0.633317	0.607113	0.596283	0.236367	0.195716	0.199998	0.193469	0.637586	0.634909	0.628253	0.626355	0.624258	0.623942
